# Supplementary material for: COVID-19: A scholarly production dataset report for research analysis
Source: Data Brief. 2020 Aug 19;32:106178. doi: 10.1016/j.dib.2020.106178 (PMC7434621; doi:10.1016/j.dib.2020.106178)
Supplement: Supplementary Data S1 — Supplementary Raw Research Data. This is open data under the CC BY license http://creativecommons.org/licenses/by/4.0/ [file mmc1.xml]

<?xml version="1.0" encoding="utf-8" standalone="no"?>
<data>
  <datasets>
    <author>breno1005@hotmail.com;breno_mtb@ufrn.edu.br</author>
    <type>1</type>
    <dataset>
      <name>COVID-19 Scholarly Production Dataset</name>
      <caption />
      <description>This work presents a scholarly production dataset focused on COVID-19, providing an overview of scientific research activities, making it possible to identify countries, scientists and research groups most active in this task force to combat the coronavirus disease. The dataset is composed of 40,212 records of articles' metadata collected from Scopus, PubMed, arXiv and bioRxiv databases from January 2019 to July 2020.</description>
      <filetype>
        <name />
      </filetype>
      <filesize />
      <source>0</source>
      <sourcename>Original Data</sourcename>
      <access>
        <type>1</type>
        <name>Data available in data repository</name>
        <reponame>Mendeley Data</reponame>
        <PersistentId>10.17632/kx7wwc8dzp.5</PersistentId>
        <deeplinkurl>https://data.mendeley.com/datasets/kx7wwc8dzp/</deeplinkurl>
      </access>
    </dataset>
  </datasets>
</data>
